# Supplementary material for: Identification of the regulatory elements and protein substrates of lysine acetoacetylation
Source: eLife. 2026 May 14;14:RP104123. doi: 10.7554/eLife.104123 (PMC13175576; doi:10.7554/eLife.104123)
Supplement: Figure 1—source data 2. [file elife-104123-fig1-data2.zip]

Archive with 3 entries (2 files):
- Figure 1-Source Data 2/
- Figure 1-Source Data 2/Figure 1B-Dot blot results.jpg
- __MACOSX/Figure 1-Source Data 2/._Figure 1B-Dot blot results.jpg
