# Supplementary material for: Identification of the regulatory elements and protein substrates of lysine acetoacetylation
Source: eLife. 2026 May 14;14:RP104123. doi: 10.7554/eLife.104123 (PMC13175576; doi:10.7554/eLife.104123)
Supplement: Figure 2—source data 2. [file elife-104123-fig2-data2.zip]

Archive with 33 entries (32 files):
- Figure 2-Source Data 2/
- Figure 2-Source Data 2/Figure 2C-Kbhb western blot.jpg
- __MACOSX/Figure 2-Source Data 2/._Figure 2C-Kbhb western blot.jpg
- Figure 2-Source Data 2/Figure 2E-Ponceu S.jpg
- __MACOSX/Figure 2-Source Data 2/._Figure 2E-Ponceu S.jpg
- Figure 2-Source Data 2/.DS_Store
- __MACOSX/Figure 2-Source Data 2/._.DS_Store
- Figure 2-Source Data 2/Figure 2A-Kbhb western blot.jpg
- __MACOSX/Figure 2-Source Data 2/._Figure 2A-Kbhb western blot.jpg
- Figure 2-Source Data 2/Figure 2C-Ponceu S.jpg
- __MACOSX/Figure 2-Source Data 2/._Figure 2C-Ponceu S.jpg
- Figure 2-Source Data 2/Figure 2D-Ponceu S.jpg
- __MACOSX/Figure 2-Source Data 2/._Figure 2D-Ponceu S.jpg
- Figure 2-Source Data 2/Figure 2B-Kbhb western blot (last 4 lanes).jpg
- __MACOSX/Figure 2-Source Data 2/._Figure 2B-Kbhb western blot (last 4 lanes).jpg
- Figure 2-Source Data 2/Figure 2E-Kbhb western blot.jpg
- __MACOSX/Figure 2-Source Data 2/._Figure 2E-Kbhb western blot.jpg
- Figure 2-Source Data 2/Figure 2F-H3 loading.jpg
- __MACOSX/Figure 2-Source Data 2/._Figure 2F-H3 loading.jpg
- Figure 2-Source Data 2/Figure 2A-H3 loading.jpg
- __MACOSX/Figure 2-Source Data 2/._Figure 2A-H3 loading.jpg
- Figure 2-Source Data 2/Figure 2F-Kbhb western blot.jpg
- __MACOSX/Figure 2-Source Data 2/._Figure 2F-Kbhb western blot.jpg
- Figure 2-Source Data 2/Figure 2E-H3 loading.jpg
- __MACOSX/Figure 2-Source Data 2/._Figure 2E-H3 loading.jpg
- Figure 2-Source Data 2/Figure 2F-Ponceu S.jpg
- __MACOSX/Figure 2-Source Data 2/._Figure 2F-Ponceu S.jpg
- Figure 2-Source Data 2/Figure 2A-Ponceu S.jpg
- __MACOSX/Figure 2-Source Data 2/._Figure 2A-Ponceu S.jpg
- Figure 2-Source Data 2/Figure 2B-Ponceu S (last 4 lanes).jpg
- __MACOSX/Figure 2-Source Data 2/._Figure 2B-Ponceu S (last 4 lanes).jpg
- Figure 2-Source Data 2/Figure 2D-Kbhb western blot.jpg
- __MACOSX/Figure 2-Source Data 2/._Figure 2D-Kbhb western blot.jpg
