# Supplementary material for: Identification of the regulatory elements and protein substrates of lysine acetoacetylation
Source: eLife. 2026 May 14;14:RP104123. doi: 10.7554/eLife.104123 (PMC13175576; doi:10.7554/eLife.104123)
Supplement: Figure 2—figure supplement 1—source data 2. [file elife-104123-fig2-figsupp1-data2.zip]

Archive with 29 entries (28 files):
- Figure 2-figure supplement 1-Source Data 2/
- Figure 2-figure supplement 1-Source Data 2/Figure 2-figure supplement 1B-actin loading.jpg
- __MACOSX/Figure 2-figure supplement 1-Source Data 2/._Figure 2-figure supplement 1B-actin loading.jpg
- Figure 2-figure supplement 1-Source Data 2/.DS_Store
- __MACOSX/Figure 2-figure supplement 1-Source Data 2/._.DS_Store
- Figure 2-figure supplement 1-Source Data 2/Figure 2-figure supplement 1C-Actin loading.jpg
- __MACOSX/Figure 2-figure supplement 1-Source Data 2/._Figure 2-figure supplement 1C-Actin loading.jpg
- Figure 2-figure supplement 1-Source Data 2/Figure 2-figure supplement 1D-Ponceau S.jpg
- __MACOSX/Figure 2-figure supplement 1-Source Data 2/._Figure 2-figure supplement 1D-Ponceau S.jpg
- Figure 2-figure supplement 1-Source Data 2/Figure 2-figure supplement 1D-Kbhb western blot.jpg
- __MACOSX/Figure 2-figure supplement 1-Source Data 2/._Figure 2-figure supplement 1D-Kbhb western blot.jpg
- Figure 2-figure supplement 1-Source Data 2/Figure 2-figure supplement 1C-Anti-flag western blot.jpg
- __MACOSX/Figure 2-figure supplement 1-Source Data 2/._Figure 2-figure supplement 1C-Anti-flag western blot.jpg
- Figure 2-figure supplement 1-Source Data 2/Figure 2-figure supplement 1A-H3 loading.jpg
- __MACOSX/Figure 2-figure supplement 1-Source Data 2/._Figure 2-figure supplement 1A-H3 loading.jpg
- Figure 2-figure supplement 1-Source Data 2/Figure 2-figure supplement 1E-Ponceau S.jpg
- __MACOSX/Figure 2-figure supplement 1-Source Data 2/._Figure 2-figure supplement 1E-Ponceau S.jpg
- Figure 2-figure supplement 1-Source Data 2/Figure 2-figure supplement 1A-Ponceau S.jpg
- __MACOSX/Figure 2-figure supplement 1-Source Data 2/._Figure 2-figure supplement 1A-Ponceau S.jpg
- Figure 2-figure supplement 1-Source Data 2/Figure 2-figure supplement 1A-Kbhb western blot.jpg
- __MACOSX/Figure 2-figure supplement 1-Source Data 2/._Figure 2-figure supplement 1A-Kbhb western blot.jpg
- Figure 2-figure supplement 1-Source Data 2/Figure 2-figure supplement 1E-H3 loading.jpg
- __MACOSX/Figure 2-figure supplement 1-Source Data 2/._Figure 2-figure supplement 1E-H3 loading.jpg
- Figure 2-figure supplement 1-Source Data 2/Figure 2-figure supplement 1E-Kbhb western blot.jpg
- __MACOSX/Figure 2-figure supplement 1-Source Data 2/._Figure 2-figure supplement 1E-Kbhb western blot.jpg
- Figure 2-figure supplement 1-Source Data 2/Figure 2-figure supplement 1B-Anti-flag western blot.jpg
- __MACOSX/Figure 2-figure supplement 1-Source Data 2/._Figure 2-figure supplement 1B-Anti-flag western blot.jpg
- Figure 2-figure supplement 1-Source Data 2/Figure 2-figure supplement 1D-H3 loading.jpg
- __MACOSX/Figure 2-figure supplement 1-Source Data 2/._Figure 2-figure supplement 1D-H3 loading.jpg
