# Supplementary material for: Identification of the regulatory elements and protein substrates of lysine acetoacetylation
Source: eLife. 2026 May 14;14:RP104123. doi: 10.7554/eLife.104123 (PMC13175576; doi:10.7554/eLife.104123)
Supplement: Figure 3—source data 2. [file elife-104123-fig3-data2.zip]

Archive with 23 entries (22 files):
- Figure 3-Source Data 2/
- Figure 3-Source Data 2/Figure 3E-Kbhb western blot.jpg
- __MACOSX/Figure 3-Source Data 2/._Figure 3E-Kbhb western blot.jpg
- Figure 3-Source Data 2/Figure 3B-Ponceau S.jpg
- __MACOSX/Figure 3-Source Data 2/._Figure 3B-Ponceau S.jpg
- Figure 3-Source Data 2/Figure 3E-Ponceau S.jpg
- __MACOSX/Figure 3-Source Data 2/._Figure 3E-Ponceau S.jpg
- Figure 3-Source Data 2/Figure 3C-Kac western blot.jpg
- __MACOSX/Figure 3-Source Data 2/._Figure 3C-Kac western blot.jpg
- Figure 3-Source Data 2/Figure 3A-Ponceau S-left panel.jpg
- __MACOSX/Figure 3-Source Data 2/._Figure 3A-Ponceau S-left panel.jpg
- Figure 3-Source Data 2/Figure 3A-Kac western blot-right panel.jpg
- __MACOSX/Figure 3-Source Data 2/._Figure 3A-Kac western blot-right panel.jpg
- Figure 3-Source Data 2/Figure 3C-Kbhb western blot.jpg
- __MACOSX/Figure 3-Source Data 2/._Figure 3C-Kbhb western blot.jpg
- Figure 3-Source Data 2/Figure 3A-Kbhb western blot-left panel.jpg
- __MACOSX/Figure 3-Source Data 2/._Figure 3A-Kbhb western blot-left panel.jpg
- Figure 3-Source Data 2/Figure 3A-Ponceau S-right panel.jpg
- __MACOSX/Figure 3-Source Data 2/._Figure 3A-Ponceau S-right panel.jpg
- Figure 3-Source Data 2/Figure 3B-Kbhb western blot.jpg
- __MACOSX/Figure 3-Source Data 2/._Figure 3B-Kbhb western blot.jpg
- Figure 3-Source Data 2/Figure 3C-Ponceau S.jpg
- __MACOSX/Figure 3-Source Data 2/._Figure 3C-Ponceau S.jpg
