# Supplementary material for: Identification of the regulatory elements and protein substrates of lysine acetoacetylation
Source: eLife. 2026 May 14;14:RP104123. doi: 10.7554/eLife.104123 (PMC13175576; doi:10.7554/eLife.104123)
Supplement: Figure 3—figure supplement 1—source data 2. [file elife-104123-fig3-figsupp1-data2.zip]

Archive with 27 entries (26 files):
- Figure 3-figure supplement 1-Source Data 2/
- Figure 3-figure supplement 1-Source Data 2/Figure 3-figure supplement 1D-Ponceau S.jpg
- __MACOSX/Figure 3-figure supplement 1-Source Data 2/._Figure 3-figure supplement 1D-Ponceau S.jpg
- Figure 3-figure supplement 1-Source Data 2/Figure 3-figure supplement 1F-Kbhb western blot.jpg
- __MACOSX/Figure 3-figure supplement 1-Source Data 2/._Figure 3-figure supplement 1F-Kbhb western blot.jpg
- Figure 3-figure supplement 1-Source Data 2/Figure 3-figure supplement 1C-Ponceau S.jpg
- __MACOSX/Figure 3-figure supplement 1-Source Data 2/._Figure 3-figure supplement 1C-Ponceau S.jpg
- Figure 3-figure supplement 1-Source Data 2/Figure 3-figure supplement 1D-Kbhb western blot.jpg
- __MACOSX/Figure 3-figure supplement 1-Source Data 2/._Figure 3-figure supplement 1D-Kbhb western blot.jpg
- Figure 3-figure supplement 1-Source Data 2/Figure 3-figure supplement 1G-Ponceau S.jpg
- __MACOSX/Figure 3-figure supplement 1-Source Data 2/._Figure 3-figure supplement 1G-Ponceau S.jpg
- Figure 3-figure supplement 1-Source Data 2/Figure 3-figure supplement 1B-Kac western blot.jpg
- __MACOSX/Figure 3-figure supplement 1-Source Data 2/._Figure 3-figure supplement 1B-Kac western blot.jpg
- Figure 3-figure supplement 1-Source Data 2/Figure 3-figure supplement 1A-SDS-PAGE gel.jpg
- __MACOSX/Figure 3-figure supplement 1-Source Data 2/._Figure 3-figure supplement 1A-SDS-PAGE gel.jpg
- Figure 3-figure supplement 1-Source Data 2/Figure 3-figure supplement 1G-Kbhb western blot.jpg
- __MACOSX/Figure 3-figure supplement 1-Source Data 2/._Figure 3-figure supplement 1G-Kbhb western blot.jpg
- Figure 3-figure supplement 1-Source Data 2/Figure 3-figure supplement 1E-Kbhb western blot.jpg
- __MACOSX/Figure 3-figure supplement 1-Source Data 2/._Figure 3-figure supplement 1E-Kbhb western blot.jpg
- Figure 3-figure supplement 1-Source Data 2/Figure 3-figure supplement 1F-Ponceau S.jpg
- __MACOSX/Figure 3-figure supplement 1-Source Data 2/._Figure 3-figure supplement 1F-Ponceau S.jpg
- Figure 3-figure supplement 1-Source Data 2/Figure 3-figure supplement 1C-Kbhb western blot.jpg
- __MACOSX/Figure 3-figure supplement 1-Source Data 2/._Figure 3-figure supplement 1C-Kbhb western blot.jpg
- Figure 3-figure supplement 1-Source Data 2/Figure 3-figure supplement 1B-Ponceau S.jpg
- __MACOSX/Figure 3-figure supplement 1-Source Data 2/._Figure 3-figure supplement 1B-Ponceau S.jpg
- Figure 3-figure supplement 1-Source Data 2/Figure 3-figure supplement 1E-Ponceau S.jpg
- __MACOSX/Figure 3-figure supplement 1-Source Data 2/._Figure 3-figure supplement 1E-Ponceau S.jpg
