# Supplementary material for: Identification of the regulatory elements and protein substrates of lysine acetoacetylation
Source: eLife. 2026 May 14;14:RP104123. doi: 10.7554/eLife.104123 (PMC13175576; doi:10.7554/eLife.104123)
Supplement: Figure 3—figure supplement 2—source data 2. [file elife-104123-fig3-figsupp2-data2.zip]

Archive with 21 entries (20 files):
- Figure 3-figure supplement 2-Source Data 2/
- Figure 3-figure supplement 2-Source Data 2/Figure 3-figure supplement 2D-NaBH4+ western blot.jpg
- __MACOSX/Figure 3-figure supplement 2-Source Data 2/._Figure 3-figure supplement 2D-NaBH4+ western blot.jpg
- Figure 3-figure supplement 2-Source Data 2/.DS_Store
- __MACOSX/Figure 3-figure supplement 2-Source Data 2/._.DS_Store
- Figure 3-figure supplement 2-Source Data 2/Figure 3-figure supplement 2D-Ponceau S.jpg
- __MACOSX/Figure 3-figure supplement 2-Source Data 2/._Figure 3-figure supplement 2D-Ponceau S.jpg
- Figure 3-figure supplement 2-Source Data 2/Figure 3-figure supplement 2B-Kbhb western blot.jpg
- __MACOSX/Figure 3-figure supplement 2-Source Data 2/._Figure 3-figure supplement 2B-Kbhb western blot.jpg
- Figure 3-figure supplement 2-Source Data 2/Figure 3-figure supplement 2B-Ponceau S.jpg
- __MACOSX/Figure 3-figure supplement 2-Source Data 2/._Figure 3-figure supplement 2B-Ponceau S.jpg
- Figure 3-figure supplement 2-Source Data 2/Figure 3-figure supplement 2C-Kac western blot.jpg
- __MACOSX/Figure 3-figure supplement 2-Source Data 2/._Figure 3-figure supplement 2C-Kac western blot.jpg
- Figure 3-figure supplement 2-Source Data 2/Figure 3-figure supplement 2C-Ponceau S.jpeg
- __MACOSX/Figure 3-figure supplement 2-Source Data 2/._Figure 3-figure supplement 2C-Ponceau S.jpeg
- Figure 3-figure supplement 2-Source Data 2/Figure 3-figure supplement 2D-NaBH4- western blot.jpg
- __MACOSX/Figure 3-figure supplement 2-Source Data 2/._Figure 3-figure supplement 2D-NaBH4- western blot.jpg
- Figure 3-figure supplement 2-Source Data 2/Figure 3-figure supplement 2C-Kbhb western blot.jpg
- __MACOSX/Figure 3-figure supplement 2-Source Data 2/._Figure 3-figure supplement 2C-Kbhb western blot.jpg
- Figure 3-figure supplement 2-Source Data 2/Figure 3-figure supplement 2B-Kac western blot.jpg
- __MACOSX/Figure 3-figure supplement 2-Source Data 2/._Figure 3-figure supplement 2B-Kac western blot.jpg
